# Supplementary material for: Deletion of Murine APP Aggravates Tau and Amyloid Pathologies in the 5xFADXTg30 Alzheimer’s Disease Model
Source: Biomolecules. 2025 Jan 21;15(2):159. doi: 10.3390/biom15020159 (PMC11853399; doi:10.3390/biom15020159)
Supplement: Supplementary file 1 [file biomolecules-15-00159-s001.zip]

Archive with 1 entries (1 files):
- biomolecules-3386894-supplementary.pdf
